# Supplementary material for: Evaluation of urinary density as a biomarker for the diagnosis of acute heart failure
Source: PeerJ. 2025 Jan 20;13:e18836. doi: 10.7717/peerj.18836 (PMC11756357; doi:10.7717/peerj.18836)
Supplement: Supplemental Information 1 [file peerj-13-18836-s001.xlsx]

## Sheet: Sayfa1
AGE	SEX	BNP	DENSITY	EF	HEART FAILURE
80	male	648	1	30	yes
77	female	366	1	35	yes
74	male	621	1	55	yes
80	male	998	1	20	yes
72	female	435	1.001	30	yes
74	male	2700	1.001	60	yes
71	male	2542	1.001	60	yes
90	female	2245	1.002	45	yes
82	female	258	1.002	55	yes
78	male	2084	1.002	25	yes
81	male	888	1.002	35	yes
72	male	602	1.002	60	yes
82	female	1452	1.002	25	yes
76	female	622	1.003	25	yes
80	female	333	1.003	45	yes
60	female	237	1.004	60	yes
89	male	789	1.004	60	yes
61	male	22	1.004	45	yes
71	male	124	1.004	55	yes
85	male	14	1.004	60	no
50	female	19	1.005	55	yes
76	female	57	1.005	60	yes
90	male	191	1.005	60	yes
72	female	666	1.005	45	yes
75	female	366	1.005	45	yes
61	male	55	1.005	50	no
82	male	21	1.005	60	no
69	female	488	1.006	60	yes
91	female	74	1.006	60	yes
78	male	520	1.006	20	yes
79	male	456	1.006	55	yes
75	male	2241	1.006	30	yes
88	male	1300	1.006	45	yes
62	male	650	1.006	45	yes
63	female	66	1.006	60	no
60	male	24	1.006	50	no
70	female	32	1.006	60	no
74	female	170	1.007	60	yes
73	male	2241	1.007	30	yes
77	female	125	1.007	55	yes
88	male	655	1.007	60	yes
62	female	28	1.007	60	no
65	female	24	1.007	45	no
51	female	82	1.007	60	no
69	female	1950	1.008	50	yes
88	female	106	1.008	60	yes
75	female	360	1.008	60	yes
66	male	502	1.008	60	yes
77	female	555	1.008	55	yes
71	male	120	1.008	60	no
79	female	50	1.009	60	yes
79	female	902	1.009	55	yes
48	female	52	1.009	60	yes
61	female	258	1.009	45	yes
82	female	1520	1.009	55	yes
76	male	130	1.009	60	yes
74	female	12	1.009	60	no
86	male	1269	1.01	60	yes
59	female	554	1.01	60	yes
77	male	50	1.01	60	yes
73	female	336	1.01	60	yes
79	male	304	1.01	45	yes
77	female	50	1.01	50	no
66	female	28	1.01	55	no
73	female	291	1.011	60	yes
65	female	364	1.011	60	yes
84	male	235	1.011	45	yes
65	male	491	1.011	60	yes
73	female	122	1.011	60	yes
62	female	404	1.011	60	yes
70	female	502	1.011	60	yes
67	female	335	1.012	60	yes
54	female	204	1.012	55	yes
78	male	198	1.012	25	yes
77	male	290	1.013	25	yes
80	female	24	1.014	60	no
69	female	46	1.015	60	no
77	female	56	1.015	60	no
63	male	19	1.016	30	yes
58	female	53	1.016	60	no
63	male	130	1.016	55	yes
84	female	655	1.016	45	yes
58	female	65	1.016	60	no
72	female	58	1.016	45	no
76	female	24	1.016	60	no
82	female	22	1.016	45	no
70	male	146	1.017	60	yes
61	male	122	1.017	55	yes
66	male	136	1.017	55	no
84	female	554	1.018	60	yes
60	female	31	1.018	60	no
69	male	24	1.018	60	no
86	female	32	1.018	60	no
70	male	16	1.018	60	no
86	female	87	1.018	55	no
78	female	49	1.019	50	no
59	female	31	1.019	60	no
70	female	68	1.019	50	no
81	female	65	1.019	50	no
55	female	33	1.019	55	no
82	female	68	1.019	60	no
71	male	126	1.019	50	no
70	male	14	1.019	60	no
88	male	62	1.019	50	no
68	female	25	1.019	60	no
82	female	452	1.019	50	no
68	male	134	1.02	60	no
72	male	36	1.02	60	no
82	female	55	1.02	60	no
74	female	162	1.021	60	no
63	female	65	1.021	60	no
66	male	45	1.021	60	no
63	male	230	1.021	60	no
80	male	21	1.021	60	no
64	female	11	1.022	60	no
65	female	65	1.022	60	no
72	male	16	1.022	45	no
72	male	38	1.023	60	no
74	female	41	1.023	50	no
77	male	26	1.023	55	no
62	female	11	1.024	60	no
71	male	18	1.024	60	no
82	male	24	1.024	60	no
77	female	32	1.024	60	no
84	female	29	1.024	60	no
80	female	150	1.024	60	no
74	female	10	1.025	60	no
68	female	22	1.025	55	no
68	male	31	1.025	60	no
81	female	37	1.025	50	no
56	female	222	1.026	60	no
74	male	339	1.028	50	no
75	female	39	1.028	55	no
70	male	66	1.03	50	no
82	male	150	1.03	60	no
70	male	24	1.031	50	no
77	male	26	1.032	45	no
68	male	12	1.033	60	no
66	female	44	1.034	60	no
59	female	58	1.12	60	no
